# Supplementary material for: Applying Deep Transfer Learning to Assess the Impact of Imaging Modalities on Colon Cancer Detection
Source: Diagnostics (Basel). 2023 May 12;13(10):1721. doi: 10.3390/diagnostics13101721 (PMC10217759; doi:10.3390/diagnostics13101721)
Supplement: Supplementary file 1 [file diagnostics-13-01721-s001.zip]

Archive with 1 entries (1 files):
- diagnostics-2351577-supplementary.xlsx
