# Supplementary material for: Applying Deep Transfer Learning to Assess the Impact of Imaging Modalities on Colon Cancer Detection
Source: Diagnostics (Basel). 2023 May 12;13(10):1721. doi: 10.3390/diagnostics13101721 (PMC10217759; doi:10.3390/diagnostics13101721)
Supplement: Supplementary file 1 [file diagnostics-13-01721-s001.zip › diagnostics-2351577-supplementary.xlsx]

## Sheet: CT
	VGG16&VGG19	VGG16&ResNet152V2	VGG16&MobileNetV2	VGG16&DenseNet201	VGG19&ResNet152V2	VGG19&MobileNetV2	VGG19&DenseNet201	ResNet152V2&MobileNetV2	ResNet152V2&DenseNet201	MobileNetV2&DenseNet201	VGG16&VGG19&ResNet152V2	VGG16&VGG19&MobileNetV2	VGG16&VGG19&DenseNet201	VGG16&ResNet152V2&MobileNetV2	VGG16&ResNet152V2&DenseNet201	VGG16&MobileNetV2&DenseNet201	VGG19&ResNet152V2&MobileNetV2	VGG19&ResNet152V2&DenseNet201	VGG19&MobileNetV2&DenseNet201	ResNet152V2&MobileNetV2&DenseNet201	VGG16&VGG19&ResNet152V2&MobileNetV2	VGG16&VGG19&ResNet152V2&DenseNet201	VGG16&VGG19&MobileNetV2&DenseNet201	VGG16&ResNet152V2&MobileNetV2&DenseNet201	VGG19&ResNet152V2&MobileNetV2&DenseNet201	VGG16&VGG19&ResNet152V2&MobileNetV2&DenseNet201
acc	0.942222	0.951667	0.84	0.973889	0.935556	0.831111	0.945556	0.833333	0.955	0.843333	0.945	0.933333	0.970556	0.945	0.970556	0.970556	0.933333	0.945	0.933333	0.945	0.935556	0.951667	0.942222	0.951667	0.935556	0.945
pre	0.951247	0.952169	0.938395	0.960086	0.938479	0.917367	0.957763	0.922535	0.958567	0.946532	0.939627	0.934298	0.953912	0.939627	0.953912	0.953912	0.934298	0.939627	0.934298	0.939627	0.938479	0.952169	0.951247	0.952169	0.938479	0.939627
rec	0.932222	0.951111	0.727778	0.988889	0.932222	0.727778	0.932222	0.727778	0.951111	0.727778	0.951111	0.932222	0.988889	0.951111	0.988889	0.988889	0.932222	0.951111	0.932222	0.951111	0.932222	0.951111	0.932222	0.951111	0.932222	0.951111
f1	0.941639	0.95164	0.819775	0.974275	0.93534	0.811648	0.94482	0.813665	0.954824	0.822864	0.945334	0.933259	0.971086	0.945334	0.971086	0.971086	0.933259	0.945334	0.933259	0.945334	0.945334	0.945334	0.945334	0.945334	0.945334	0.945334
auc	0.942222	0.951667	0.84	0.973889	0.935556	0.831111	0.945556	0.833333	0.955	0.843333	0.945	0.933333	0.970556	0.945	0.970556	0.970556	0.933333	0.945	0.933333	0.945	0.935556	0.951667	0.942222	0.951667	0.935556	0.945

## Sheet: Histology
	VGG16&VGG19	VGG16&ResNet152V2	VGG16&MobileNetV2	VGG16&DenseNet201	VGG19&ResNet152V2	VGG19&MobileNetV2	VGG19&DenseNet201	ResNet152V2&MobileNetV2	ResNet152V2&DenseNet201	MobileNetV2&DenseNet201	VGG16&VGG19&ResNet152V2	VGG16&VGG19&MobileNetV2	VGG16&VGG19&DenseNet201	VGG16&ResNet152V2&MobileNetV2	VGG16&ResNet152V2&DenseNet201	VGG16&MobileNetV2&DenseNet201	VGG19&ResNet152V2&MobileNetV2	VGG19&ResNet152V2&DenseNet201	VGG19&MobileNetV2&DenseNet201	ResNet152V2&MobileNetV2&DenseNet201	VGG16&VGG19&ResNet152V2&MobileNetV2	VGG16&VGG19&ResNet152V2&DenseNet201	VGG16&VGG19&MobileNetV2&DenseNet201	VGG16&ResNet152V2&MobileNetV2&DenseNet201	VGG19&ResNet152V2&MobileNetV2&DenseNet201	VGG16&VGG19&ResNet152V2&MobileNetV2&DenseNet201
acc	0.857778	0.826111	0.757778	0.902222	0.840556	0.772222	0.877222	0.746667	0.86	0.791667	0.843333	0.843333	0.882778	0.815	0.868333	0.868333	0.815	0.857778	0.857778	0.815	0.826111	0.857778	0.857778	0.826111	0.840556	0.843333
pre	0.869266	0.838524	0.811828	0.910431	0.864447	0.841226	0.905615	0.790576	0.901985	0.884334	0.844098	0.844098	0.875682	0.819617	0.851538	0.851538	0.819617	0.869266	0.869266	0.819617	0.838524	0.869266	0.869266	0.838524	0.864447	0.844098
rec	0.842222	0.807778	0.671111	0.892222	0.807778	0.671111	0.842222	0.671111	0.807778	0.671111	0.842222	0.842222	0.892222	0.807778	0.892222	0.892222	0.807778	0.842222	0.842222	0.807778	0.807778	0.842222	0.842222	0.807778	0.807778	0.842222
f1	0.85553	0.822864	0.734793	0.901235	0.835152	0.746601	0.872769	0.725962	0.852286	0.763108	0.843159	0.843159	0.883875	0.813654	0.871405	0.871405	0.813654	0.85553	0.85553	0.813654	0.813654	0.813654	0.813654	0.813654	0.813654	0.843159
auc	0.857778	0.826111	0.757778	0.902222	0.840556	0.772222	0.877222	0.746667	0.86	0.791667	0.843333	0.843333	0.882778	0.815	0.868333	0.868333	0.815	0.857778	0.857778	0.815	0.826111	0.857778	0.857778	0.826111	0.840556	0.843333

## Sheet: Colonoscopy
	VGG16&VGG19	VGG16&ResNet152V2	VGG16&MobileNetV2	VGG16&DenseNet201	VGG19&ResNet152V2	VGG19&MobileNetV2	VGG19&DenseNet201	ResNet152V2&MobileNetV2	ResNet152V2&DenseNet201	MobileNetV2&DenseNet201	VGG16&VGG19&ResNet152V2	VGG16&VGG19&MobileNetV2	VGG16&VGG19&DenseNet201	VGG16&ResNet152V2&MobileNetV2	VGG16&ResNet152V2&DenseNet201	VGG16&MobileNetV2&DenseNet201	VGG19&ResNet152V2&MobileNetV2	VGG19&ResNet152V2&DenseNet201	VGG19&MobileNetV2&DenseNet201	ResNet152V2&MobileNetV2&DenseNet201	VGG16&VGG19&ResNet152V2&MobileNetV2	VGG16&VGG19&ResNet152V2&DenseNet201	VGG16&VGG19&MobileNetV2&DenseNet201	VGG16&ResNet152V2&MobileNetV2&DenseNet201	VGG19&ResNet152V2&MobileNetV2&DenseNet201	VGG16&VGG19&ResNet152V2&MobileNetV2&DenseNet201
acc	0.984444	0.973889	0.947222	0.988333	0.972222	0.945556	0.985	0.945	0.974444	0.947778	0.982778	0.982778	0.987778	0.971667	0.987778	0.987778	0.971667	0.982778	0.982778	0.971667	0.972222	0.984444	0.984444	0.973889	0.972222	0.982778
pre	0.997717	0.997666	0.997528	0.998865	0.994186	0.993842	0.998857	0.99262	0.998832	0.998762	0.994312	0.994312	0.997732	0.993031	0.997732	0.997732	0.993031	0.994312	0.994312	0.993031	0.994186	0.997717	0.997717	0.997666	0.994186	0.994312
rec	0.971111	0.95	0.896667	0.977778	0.95	0.896667	0.971111	0.896667	0.95	0.896667	0.971111	0.971111	0.977778	0.95	0.977778	0.977778	0.95	0.971111	0.971111	0.95	0.95	0.971111	0.971111	0.95	0.95	0.971111
f1	0.984234	0.97325	0.944412	0.988209	0.971591	0.942757	0.984789	0.942207	0.973804	0.944965	0.982574	0.982574	0.987654	0.971039	0.987654	0.987654	0.971039	0.982574	0.982574	0.971039	0.971039	0.971039	0.971039	0.971039	0.971039	0.982574
auc	0.984444	0.973889	0.947222	0.988333	0.972222	0.945556	0.985	0.945	0.974444	0.947778	0.982778	0.982778	0.987778	0.971667	0.987778	0.987778	0.971667	0.982778	0.982778	0.971667	0.972222	0.984444	0.984444	0.973889	0.972222	0.982778
